# Supplementary material for: Mechanisms of Karyotypic Diversification in Ancistrus (Siluriformes, Loricariidae): Inferences from Repetitive Sequence Analysis
Source: Int J Mol Sci. 2023 Sep 15;24(18):14159. doi: 10.3390/ijms241814159 (PMC10532334; doi:10.3390/ijms241814159)
Supplement: Supplementary file 1 [file ijms-24-14159-s001.zip]

Archive with 1 entries (1 files):
- ijms-2535689-supplementary.pdf
